# Supplementary material for: Factors related to changes in visual symptoms after successful photodynamic therapy in central serous chorioretinopathy
Source: PLoS One. 2023 Apr 21;18(4):e0284899. doi: 10.1371/journal.pone.0284899 (PMC10121034; doi:10.1371/journal.pone.0284899)
Supplement: S1 Dataset — (XLSX) [file pone.0284899.s001.xlsx]

## Sheet: data
2) visual symptom 1.full relieve, 2. partial or no	PreBCVA	LogMARpre	BCVA1	LogMAR1	BCVA3	LogMAR3	BCVA6	LogMAR6	diff1p,log	diff3p,log	diff6p,log	sex 1 M 2F	age	1right,2.left	1m	3m	6m	visual symptom(1.decreased VA, 2. visual disturbance, 3. all ,4 accidental finding)	prev.sx period	SRF resolution period, month	CSC hx period,month	pseudophakia	DM	HTN	Hyperlipid	SE	IOP	Pre PED	PreRPE undulation	Pre hypertrophic outer retinal change	PreCMT	SRF height	PreSFCT	post1PED	post1RPE undulation	post1.disruption of outter retina	post1.CMT	post1.SFCT		post3PED	post3RPE undulation	post3.disruption of outter retina	post3.CMT	post3.SFCT		post6PED	post6RPE undulation	post6.disruption of outter retina	post6.CMT
1		0	1	0	1	0	1	0	0	0	0	1	59	2	ㅇ	ㅇ	o	1	6	1	6	1	0	1	0	0	15	0	1	1	187	77	483	0	0	1	165	483		0	0	1	167	483		0	0	1	170
1		0	1	0	1	0	1	0	0	0	0	1	47	2	o	o	ㅇ	1	4	3	6	0	0	0	0	-6	13	0	1	1	172	155	387	0	0	1	143	354		0	0	1	150	355		0	0	1	153
1		0	1	0	1	0	1	0	0	0	0	1	37	2	ㅇ	o	o	1	4	1	6	0	0	0	0	-0.5	14	1	0	0	155	259	317	0	1	1	152	390		0	1	1	149	387		0	1	1	162
1		0	1	0	1	0	1	0	0	0	0	2	46	2	o	o	o	3	6	1	6	0	1	0	0	0	14	0	1	1	155	97	401	0	1	1	132	166		0	1	1	158	402		0	1	1	166
1		0	1	0	1	0	1	0	0	0	0	1	47	2	o	o	o	2	5	1	24	0	0	0	0	-0.5	12	0	1	1	177	105	597	0	1	1	173	567		0	1	0	178	567		0	1	1	183
1		0	1	0	1	0	1	0	0	0	0	1	37	1	o	o	o	3	6	1	6	0	0	0	0	1.25	15	0	0	1	158	95	448	0	1	1	145	438		0	1	1	150	438		0	1	1	155
1		0	1	0	1	0	1	0	0	0	0	1	46	2	o	o	o	3	1	1	24	0	1	0	0	0	13	1	0	1	145	197	393	0	0	0	178	551		0	0	0	179	542		0	1	1	187
1		0.097	0.9	0.046	1	0	1	0	0.051	0.097	0.097	1	42	1	o	o	o	2	3	1	3	0	0	0	0	0.5	12	0	0	1	166	241	410	0	0	1	173	386		0	0	1	176	391		0	0	1	173
1		0.046	0.9	0.046	1	0	1	0	0	0.046	0.046	2	55	1	o	o	o	3	2	1	2	0	0	1	0	1.25	20	0	1	1	145	188	362	1	0	0	201	315		1	0	0	193	317		1	0	0	199
1		0.097	0.8	0.097	1	0	1	0	0	0.097	0.097	1	39	2	o	o	o	2	3	1	3	0	0	0	0	0	20	1	1	1	187	241	405	0	0	1	151	276		0	0	0	188	288		0	0	0	181
1		0.097	0.8	0.097	0.8	0.097	0.9	0.046	0	0	0.051	1	55	2	o	o	o	3	3	1	3	0	0	0	0	-0.5	18	0	0	1	161	188	351	0	0	1	163	313		0	0	1	178	312		0	0	1	163
1		0.097	0.8	0.097	0.8	0.097	0.8	0.097	0	0	0	1	65	1	o	o	o	1	1	1	24	0	0	0	0	0.5	20	0	0	0	187	67	401	0	0	0	151	325		0	0	0	181	320		0	0	0	179
1		0.046	0.9	0.046	0.9	0.046	0.9	0.046	0	0	0	2	40	2	o	o	o	1	6	1	6	0	0	0	0	-1	17	0	1	1	145	85	589	0	0	1	110	546		0	0	1	166	546		0	0	1	162
1		0	1	0	1	0	1	0	0	0	0	1	49	1	o	o	o	1	3	1	3	0	0	0	0	0.5	16	0	0	1	141	75	448	0	1	1	135	412		0	0	0	146	421		0	0	0	142
1		0.155	1	0	1	0	1	0	0.155	0.155	0.155	1	57	1	o	o	o	2	3	1	24	0	0	0	0	0	13	1	0	1	158	85	391	1	1	0	107	366		1	1	0	112	362		1	1	0	133
1		0.155	1	0	1	0	1	0	0.155	0.155	0.155	1	41	2	o	o	o	2	2	1	12	0	0	0	0	-5	20	0	0	1	158	75	441	0	0	1	85	401		0	0	1	152	312		0	0	1	152
1		0.155	0.9	0.046			0.9	0.046	0.109		0.109	1	69	1	o	x	o	1	6	1	12	0	0	0	0	1.25	14	0	1	0	150	67	401	0	1	1	155	378								0	1	1	158
1		0.222	0.8	0.097			0.9	0.046	0.125		0.176	1	85	1	o	x	o	1	6	1	6	1	1	0	0	0	13	0	0	1	187	85	487	1	0	0	171	412								1	0	0	181
1		0	1	0			1	0	0		0	1	54	2	ㅇ	x	o	2	3	1	36	0	0	0	0	-1.25	13	0	0	0	172	75	404	0	0	0	159	388								0	0	0	170
1		0.301	0.6	0.222			0.7	0.155	0.079		0.146	1	40	1	o	x	o	2	6	1	12	0	0	0	0	0	21	1	0	1	160	145	381	0	1	1	140	376								0	1	1	143
2		0	1	0	1	0	1	0	0	0	0	1	44	2	o	o	o	3	11	1	48	0	0	0	0	-1	18	0	1	0	145	147	482	0	0	0	141	312		0	0	0	131	312		0	0	0	131
2		0	1	0	1	0	1	0	0	0	0	1	52	2	o	o	o	1	12	1	20	0	0	0	0	-1	12	0	0	0	151	95	380	0	0	1	144	376		0	0	0	133	356		0	0	0	133
2		0.097	0.9	0.046	1	0	1	0	0.051	0.097	0.097	2	55	2	o	o	o	3	6	1	3	0	0	0	0	-1.25	20	0	1	1	150	147	466	0	1	1	171	502		0	1	1	169	498		0	1	1	171
2		0.097	1	0	1	0	1	0	0.097	0.097	0.097	1	54	1	o	o	o	3	8	1	36	0	0	0	0	1	16	1	0	0	101	323	327	0	0	0	145	413		0	0	0	157	408		0	0	0	159
2		0	1	0	1	0	1	0	0	0	0	1	48	1	o	o	o	4	5	1	1	0	0	0	0	-3.5	16	0	1	0	102	47	401	0	0	1	135	310		0	0	1	102	301		0	0	1	103
2		0.155	0.8	0.097	0.8	0.097	1	0	0.058	0.058	0.155	2	62	2	o	o	o	3	7	1	4	0	0	0	0	-1	12	0	1	1	133	147	331	0	0	1	166	312		0	0	0	142	315		0	0	0	169
2		0.097	1	0	1	0	1	0	0.097	0.097	0.097	1	43	1	o	o	o	2	6	1	24	0	0	0	0	0	20	1	0	0	150	123	336	0	1	1	146	331		0	1	1	104	335		0	1	1	148
2		0.155	0.7	0.155	0.7	0.155	0.7	0.155	0	0	0	1	51	1	o	o	o	3	5	3	24	0	0	0	0	1	18	0	1	0	131	85	461	0	1	0	96	345		0	1	0	98	346		0	1	0	101
2		0.097	1	0	1	0	1	0	0.097	0.097	0.097	1	58	1	o	o	o	1	7	1	36	0	0	0	0	-2.5	13	0	0	1	122	147	332	0	0	1	111	344		0	0	1	111	338		0	0	1	112
2		0.046	0.7	0.155	0.9	0.046	0.9	0.046	-0.109	0	0	2	54	2	o	o	o	1	7	1	24	0	0	0	0	0	13	0	1	0	138	87	411	0	1	1	102	333		0	1	1	121	321		0	1	1	111
2		0.155	0.9	0.046	0.9	0.046	0.9	0.046	0.109	0.109	0.109	1	63	1	o	o	o	3	6	1	24	0	0	0	0	0.5	13	0	0	1	130	147	322	0	1	1	141	356		0	1	1	148	349		0	1	1	151
2		0	1	0	1	0	1	0	0	0	0	1	42	1	o	o	o	2	7	1	48	0	0	0	0	0.5	20	0	0	1	96	157	341	1	0	1	146	488		1	0	0	158	478		1	0	0	162
2		0.046	1	0	1	0	1	0	0.046	0.046	0.046	1	48	2	o	o	o	2	6	1	6	0	0	0	0	-1	18	1	1	1	182	217	375	0	1	1	157	433		0	1	1	178	423		0	1	1	181
2		0.097	0.8	0.097	0.8	0.097	0.8	0.097	0	0	0	1	66	2	o	o	o	1	9	3	48	0	0	0	0	0.5	16	0	1	0	156	123	422	0	1	0	148	406		0	1	1	157	218		0	1	0	171
2		0.155	0.8	0.097	0.8	0.097	0.8	0.097	0.058	0.058	0.058	2	55	1	o	o	o	2	3	1	6	0	0	0	0	0.5	13	0	0	0	122	105	446	0	0	1	133	412		1	0	0	171	355		0	0	1	138
2		0.301	0.7	0.155	1	0	1	0	0.146	0.301	0.301	1	40	2	o	o	o	2	6	1	6	0	0	0	0	0	21	0	1	0	125	123	366	0	1	1	131	455		0	0	0	169	322		0	1	1	138
2		0.222	0.8	0.097	0.8	0.097	0.8	0.097	0.125	0.125	0.125	1	42	2	o	o	o	2	6	1	60	0	0	0	0	0	16	0	0	1	183	147	371	0	0	1	131	406		0	1	1	142	376		0	0	1	148
2		0.222	1	0			1	0	0.222		0.222	2	49	2	o	x	o	2	7	1	3	0	0	0	0	-0.5	13	1	0	1	98	157	351	0	1	1	98	512								0	1	1	98
2		0.301	0.8	0.097			1	0	0.204		0.301	2	48	1	o	x	o	3	7	1	3	0	0	0	0	-0.5	16	0	0	1	100	217	422	0	0	1	145	453								0	0	1	148
2		0.155	0.7	0.155			0.9	0.046	0		0.109	2	48	2	o	x	o	3	3	1	3	0	0	0	0	-0.5	14	0	0	1	156	123	465	0	1	0	99	388								0	1	0	99
2		0.222	0.9	0.046			1	0	0.176		0.222	1	52	2	o	x	o	3	9	1	6	6	1	0	0	1	14	0	0	0	102	123	391	0	1	1	144	412								0	1	1	148
2		0.301	0.5	0.301			0.5	0.301	0		0	1	50	2	ㅇ	x	o	4	10	1	18	0	0	0	0	0	16	0	1	1	102	147	412	0	0	0	159	333								0	0	0	169
[truncated: 26 more columns]
